# Supplementary material for: Comprehensive immunoinformatics and bioinformatics strategies for designing a multi-epitope based vaccine targeting structural proteins of Nipah virus
Source: Front Immunol. 2025 May 13;16:1535322. doi: 10.3389/fimmu.2025.1535322 (PMC12106399; doi:10.3389/fimmu.2025.1535322)
Supplement: Supplementary file 2 [file Table1.xlsx]

## Sheet: Supplementary Information
Supplementary Information
Supplementary Table 1. List of atom-atom interaction between TLR3-NiV_1 vaccine construct interfaces using PDBsum server. Supplementary Table 2. List of atom-atom interaction between TLR3-NiV_2 vaccine construct interfaces using PDBsum server.

## Sheet: Supplementary Table 1
Supplementary Table 1. List of atom-atom interaction between TLR3-NiV_1 vaccine construct interfaces using PDBsum server.
Bonds	TLR3 Atom No.	TLR3 Atom name	TLR3 Residue name	TLR3 Residue No.	Vaccine Atom No.	Vaccine Atom name	Vaccine Residue name	Vaccine Residue no.	Distance (Å)
H-bond	76	O	SER	38	26	NZ	LYS	3	2.43
H-bond	88	O	HIS	39	26	NZ	LYS	3	2.7
H-bond	700	NZ	LYS	102	2410	OH	TYR	253	2.56
H-bond	1228	OG	SER	155	2674	NZ	LYS	279	2.68
H-bond	1240	NE2	HIS	156	2725	OG1	THR	284	3.01
H-bond	1240	NE2	HIS	156	2725	OG1	THR	284	3.01
H-bond	1386	OD1	ASN	172	737	N	HIS	78	2.91
H-bond	1454	OG	SER	179	2725	OG1	THR	284	2.75
H-bond	1658	NZ	LYS	200	781	OE1	GLN	82	2.62
H-bond	1671	NZ	LYS	201	317	NE2	HIS	34	2.76
H-bond	1868	NH1	ARG	222	694	OE2	GLU	72	2.87
H-bond	1871	NH2	ARG	222	694	OE2	GLU	72	2.7
H-bond	1871	NH2	ARG	222	1089	O	ASN	111	2.72
H-bond	2118	OG	SER	249	1085	ND2	ASN	111	2.95
H-bond	2140	NH1	ARG	251	326	OD1	ASN	35	2.79
H-bond	2140	NH1	ARG	251	1051	O	VAL	108	3.12
H-bond	2140	NH1	ARG	251	1067	O	TRP	109	3.04
H-bond	2143	NH2	ARG	251	347	OE1	GLN	37	2.66
H-bond	2393	OG1	THR	277	340	O	THR	36	2.85
H-bond	2603	OE1	GLN	299	348	NE2	GLN	37	2.78
H-bond	2624	OE1	GLU	301	353	N	ILE	38	2.91
H-bond	2881	NH2	ARG	325	361	O	ILE	38	2.78
H-bond	2881	NH2	ARG	325	380	OG1	THR	40	2.7
H-bond	4947	NE2	HIS	539	1565	OH	TYR	165	2.89
H-bond	4947	NE2	HIS	539	1565	OH	TYR	165	2.89
H-bond	5667	OG	SER	614	1481	OH	TYR	155	2.79
H-bond	5719	NZ	LYS	619	1574	O	ALA	166	2.64
H-bond	5719	NZ	LYS	619	1602	O	SER	169	2.58
H-bond	5719	NZ	LYS	619	1599	OG	SER	169	2.55
H-bond	5906	OG1	THR	638	1481	OH	TYR	155	2.74
H-bond	5918	OE2	GLU	639	1742	OH	TYR	185	2.85
H-bond	5960	NH2	ARG	643	1545	O	ALA	163	2.9
Salt-bridge	1212	OD2	ASP	153	2674	NZ	LYS	279	2.69
Salt-bridge	1420	OE2	GLU	175	2639	NZ	LYS	276	2.64
Salt-bridge	1671	NZ	LYS	201	291	OE1	GLU	32	2.72
Salt-bridge	1871	NH2	ARG	222	693	OE1	GLU	72	2.7
Non-bonded contact	20	CB	HIS	32	2012	CE2	PHE	213	3.74
Non-bonded contact	20	CB	HIS	32	2515	CD1	TYR	263	3.83
Non-bonded contact	21	CG	HIS	32	2012	CE2	PHE	213	3.71
Non-bonded contact	21	CG	HIS	32	2013	CZ	PHE	213	3.48
Non-bonded contact	22	ND1	HIS	32	2013	CZ	PHE	213	3.31
Non-bonded contact	24	CD2	HIS	32	2516	CE1	TYR	263	3.56
Non-bonded contact	26	CE1	HIS	32	2013	CZ	PHE	213	3.73
Non-bonded contact	34	CD	GLU	33	2493	ND2	ASN	261	3.25
Non-bonded contact	35	OE1	GLU	33	2490	CB	ASN	261	3.81
Non-bonded contact	35	OE1	GLU	33	2491	CG	ASN	261	3.7
Non-bonded contact	35	OE1	GLU	33	2493	ND2	ASN	261	2.85
Non-bonded contact	36	OE2	GLU	33	2490	CB	ASN	261	3.69
Non-bonded contact	36	OE2	GLU	33	2491	CG	ASN	261	3.81
Non-bonded contact	36	OE2	GLU	33	2493	ND2	ASN	261	2.96
Non-bonded contact	36	OE2	GLU	33	2527	CB	ALA	264	3.42
Non-bonded contact	43	CG1	VAL	34	2556	CG2	THR	267	3.89
Non-bonded contact	44	CG2	VAL	34	2526	CA	ALA	264	3.73
Non-bonded contact	44	CG2	VAL	34	2553	CB	THR	267	3.74
Non-bonded contact	44	CG2	VAL	34	2554	OG1	THR	267	3.87
Non-bonded contact	75	C	SER	38	26	NZ	LYS	3	3.63
Non-bonded contact	76	O	SER	38	25	CE	LYS	3	3.59
Non-bonded contact	76	O	SER	38	26	NZ	LYS	3	2.43
Non-bonded contact	87	C	HIS	39	26	NZ	LYS	3	3.4
Non-bonded contact	88	O	HIS	39	25	CE	LYS	3	3.64
Non-bonded contact	88	O	HIS	39	26	NZ	LYS	3	2.7
Non-bonded contact	80	CB	HIS	39	26	NZ	LYS	3	3.84
Non-bonded contact	84	CD2	HIS	39	63	CZ	PHE	6	3.89
Non-bonded contact	93	CG	LEU	40	26	NZ	LYS	3	3.34
Non-bonded contact	95	CD2	LEU	40	26	NZ	LYS	3	3.38
Non-bonded contact	223	OG1	THR	54	2527	CB	ALA	264	3.85
Non-bonded contact	233	CG2	VAL	55	2564	CG1	ILE	268	3.57
Non-bonded contact	529	CZ	PHE	84	2753	CG1	ILE	287	3.81
Non-bonded contact	529	CZ	PHE	84	2754	CD1	ILE	287	3.82
Non-bonded contact	699	CE	LYS	102	2410	OH	TYR	253	3.82
Non-bonded contact	700	NZ	LYS	102	2409	CZ	TYR	253	3.69
Non-bonded contact	700	NZ	LYS	102	2410	OH	TYR	253	2.56
Non-bonded contact	727	CG	ASN	105	2629	CZ	PHE	275	3.73
Non-bonded contact	728	OD1	ASN	105	2629	CZ	PHE	275	3.77
Non-bonded contact	729	ND2	ASN	105	2627	CE1	PHE	275	3.29
Non-bonded contact	729	ND2	ASN	105	2629	CZ	PHE	275	3.24
Non-bonded contact	748	CD	GLN	107	2629	CZ	PHE	275	3.62
Non-bonded contact	749	OE1	GLN	107	2629	CZ	PHE	275	3.79
Non-bonded contact	749	OE1	GLN	107	2736	CE	MET	285	3.17
Non-bonded contact	749	OE1	GLN	107	2754	CD1	ILE	287	3.76
Non-bonded contact	750	NE2	GLN	107	2627	CE1	PHE	275	3.34
Non-bonded contact	750	NE2	GLN	107	2629	CZ	PHE	275	3.48
Non-bonded contact	750	NE2	GLN	107	2736	CE	MET	285	3.89
Non-bonded contact	758	CB	HIS	108	2753	CG1	ILE	287	3.89
Non-bonded contact	762	CD2	HIS	108	2753	CG1	ILE	287	3.44
Non-bonded contact	762	CD2	HIS	108	2752	CG2	ILE	287	3.47
Non-bonded contact	947	OE2	GLU	127	2596	CG	PRO	272	3.62
Non-bonded contact	962	CB	HIS	129	2628	CE2	PHE	275	3.9
Non-bonded contact	963	CG	HIS	129	2628	CE2	PHE	275	3.48
Non-bonded contact	964	ND1	HIS	129	2628	CE2	PHE	275	3.77
Non-bonded contact	966	CD2	HIS	129	2628	CE2	PHE	275	3.59
Non-bonded contact	967	NE2	HIS	129	2626	CD2	PHE	275	3.85
Non-bonded contact	986	CE	MET	131	2628	CE2	PHE	275	3.35
Non-bonded contact	986	CE	MET	131	2629	CZ	PHE	275	3.52
Non-bonded contact	986	CE	MET	131	2734	CG	MET	285	3.64
Non-bonded contact	992	CB	SER	132	2751	CB	ILE	287	3.9
Non-bonded contact	993	OG	SER	132	2751	CB	ILE	287	3.31
Non-bonded contact	993	OG	SER	132	2753	CG1	ILE	287	3.58
Non-bonded contact	993	OG	SER	132	2752	CG2	ILE	287	3.8
Non-bonded contact	993	OG	SER	132	2754	CD1	ILE	287	3.6
Non-bonded contact	1161	CA	ASN	148	755	CD1	ILE	79	3.63
Non-bonded contact	1168	C	ASN	148	755	CD1	ILE	79	3.82
Non-bonded contact	1169	O	ASN	148	755	CD1	ILE	79	3.32
Non-bonded contact	1162	CB	ASN	148	755	CD1	ILE	79	3.87
Non-bonded contact	1163	CG	ASN	148	755	CD1	ILE	79	3.76
Non-bonded contact	1164	OD1	ASN	148	755	CD1	ILE	79	3.68
Non-bonded contact	1185	CD1	ILE	150	755	CD1	ILE	79	3.73
Non-bonded contact	1210	CG	ASP	153	2674	NZ	LYS	279	3.09
Non-bonded contact	1211	OD1	ASP	153	2673	CE	LYS	279	3.87
Non-bonded contact	1211	OD1	ASP	153	2674	NZ	LYS	279	2.75
Non-bonded contact	1212	OD2	ASP	153	2672	CD	LYS	279	3.31
Non-bonded contact	1212	OD2	ASP	153	2673	CE	LYS	279	3.33
Non-bonded contact	1212	OD2	ASP	153	2674	NZ	LYS	279	2.69
Non-bonded contact	1227	CB	SER	155	2674	NZ	LYS	279	3.4
Non-bonded contact	1227	CB	SER	155	2729	O	THR	284	3.68
Non-bonded contact	1228	OG	SER	155	2673	CE	LYS	279	3.81
Non-bonded contact	1228	OG	SER	155	2674	NZ	LYS	279	2.68
Non-bonded contact	1236	CG	HIS	156	2738	O	MET	285	3.75
Non-bonded contact	1239	CD2	HIS	156	2728	C	THR	284	3.82
Non-bonded contact	1239	CD2	HIS	156	2729	O	THR	284	3.28
Non-bonded contact	1239	CD2	HIS	156	2725	OG1	THR	284	3.81
Non-bonded contact	1239	CD2	HIS	156	2737	C	MET	285	3.72
Non-bonded contact	1239	CD2	HIS	156	2738	O	MET	285	3.27
Non-bonded contact	1241	CE1	HIS	156	2725	OG1	THR	284	3.84
Non-bonded contact	1241	CE1	HIS	156	2739	N	ASP	286	3.8
Non-bonded contact	1241	CE1	HIS	156	2741	CA	ASP	286	3.32
Non-bonded contact	1241	CE1	HIS	156	2742	CB	ASP	286	3.61
Non-bonded contact	1241	CE1	HIS	156	2743	CG	ASP	286	3.64
Non-bonded contact	1241	CE1	HIS	156	2745	OD2	ASP	286	3.4
Non-bonded contact	1240	NE2	HIS	156	2721	N	THR	284	3.41
Non-bonded contact	1240	NE2	HIS	156	2723	CA	THR	284	3.57
Non-bonded contact	1240	NE2	HIS	156	2728	C	THR	284	3.24
Non-bonded contact	1240	NE2	HIS	156	2729	O	THR	284	3.11
Non-bonded contact	1240	NE2	HIS	156	2724	CB	THR	284	3.81
Non-bonded contact	1240	NE2	HIS	156	2725	OG1	THR	284	3.01
Non-bonded contact	1240	NE2	HIS	156	2737	C	MET	285	3.44
Non-bonded contact	1240	NE2	HIS	156	2738	O	MET	285	3.41
Non-bonded contact	1240	NE2	HIS	156	2739	N	ASP	286	3.55
Non-bonded contact	1240	NE2	HIS	156	2741	CA	ASP	286	3.62
Non-bonded contact	1373	CA	GLU	171	731	OE1	GLN	77	3.66
Non-bonded contact	1379	C	GLU	171	730	CD	GLN	77	3.83
Non-bonded contact	1379	C	GLU	171	731	OE1	GLN	77	3
Non-bonded contact	1380	O	GLU	171	728	CB	GLN	77	3.85
Non-bonded contact	1380	O	GLU	171	729	CG	GLN	77	3.69
Non-bonded contact	1380	O	GLU	171	730	CD	GLN	77	3.69
Non-bonded contact	1380	O	GLU	171	731	OE1	GLN	77	3.13
Non-bonded contact	1374	CB	GLU	171	730	CD	GLN	77	3.62
Non-bonded contact	1374	CB	GLU	171	731	OE1	GLN	77	3.2
Non-bonded contact	1381	N	ASN	172	731	OE1	GLN	77	3.18
Non-bonded contact	1383	CA	ASN	172	731	OE1	GLN	77	3.52
Non-bonded contact	1384	CB	ASN	172	731	OE1	GLN	77	3.84
Non-bonded contact	1384	CB	ASN	172	755	CD1	ILE	79	3.89
Non-bonded contact	1385	CG	ASN	172	731	OE1	GLN	77	3.15
Non-bonded contact	1385	CG	ASN	172	755	CD1	ILE	79	3.56
Non-bonded contact	1386	OD1	ASN	172	727	CA	GLN	77	3.08
Non-bonded contact	1386	OD1	ASN	172	735	C	GLN	77	3.28
Non-bonded contact	1386	OD1	ASN	172	728	CB	GLN	77	3.83
Non-bonded contact	1386	OD1	ASN	172	731	OE1	GLN	77	3.41
Non-bonded contact	1386	OD1	ASN	172	737	N	HIS	78	2.91
Non-bonded contact	1386	OD1	ASN	172	754	CG1	ILE	79	3.57
Non-bonded contact	1386	OD1	ASN	172	755	CD1	ILE	79	3.67
Non-bonded contact	1387	ND2	ASN	172	731	OE1	GLN	77	3.09
Non-bonded contact	1387	ND2	ASN	172	755	CD1	ILE	79	3.84
Non-bonded contact	1407	OE1	GLN	174	781	OE1	GLN	82	3.71
Non-bonded contact	1418	CD	GLU	175	2639	NZ	LYS	276	3.02
Non-bonded contact	1419	OE1	GLU	175	2637	CD	LYS	276	3.76
Non-bonded contact	1419	OE1	GLU	175	2638	CE	LYS	276	3.5
Non-bonded contact	1419	OE1	GLU	175	2639	NZ	LYS	276	2.69
Non-bonded contact	1420	OE2	GLU	175	291	OE1	GLU	32	3.46
Non-bonded contact	1420	OE2	GLU	175	292	OE2	GLU	32	3.78
Non-bonded contact	1420	OE2	GLU	175	2637	CD	LYS	276	3.72
Non-bonded contact	1420	OE2	GLU	175	2638	CE	LYS	276	3.76
Non-bonded contact	1420	OE2	GLU	175	2639	NZ	LYS	276	2.64
Non-bonded contact	1437	CD1	LEU	177	2673	CE	LYS	279	3.88
Non-bonded contact	1453	CB	SER	179	2725	OG1	THR	284	3.38
Non-bonded contact	1454	OG	SER	179	2724	CB	THR	284	3.29
Non-bonded contact	1454	OG	SER	179	2725	OG1	THR	284	2.75
Non-bonded contact	1454	OG	SER	179	2727	CG2	THR	284	3.64
Non-bonded contact	1463	OD1	ASN	180	2725	OG1	THR	284	3.49
Non-bonded contact	1464	ND2	ASN	180	2745	OD2	ASP	286	3.65
Non-bonded contact	1621	ND2	ASN	196	729	CG	GLN	77	3.87
Non-bonded contact	1621	ND2	ASN	196	732	NE2	GLN	77	3.85
Non-bonded contact	1662	C	LYS	200	316	CD2	HIS	34	3.74
Non-bonded contact	1663	O	LYS	200	312	CB	HIS	34	3.69
Non-bonded contact	1663	O	LYS	200	313	CG	HIS	34	3.64
Non-bonded contact	1663	O	LYS	200	316	CD2	HIS	34	2.88
Non-bonded contact	1657	CE	LYS	200	781	OE1	GLN	82	3.61
Non-bonded contact	1658	NZ	LYS	200	780	CD	GLN	82	3.84
Non-bonded contact	1658	NZ	LYS	200	781	OE1	GLN	82	2.62
Non-bonded contact	1667	CB	LYS	201	316	CD2	HIS	34	3.87
Non-bonded contact	1667	CB	LYS	201	317	NE2	HIS	34	3.86
Non-bonded contact	1668	CG	LYS	201	317	NE2	HIS	34	3.81
Non-bonded contact	1670	CE	LYS	201	292	OE2	GLU	32	3.27
Non-bonded contact	1670	CE	LYS	201	317	NE2	HIS	34	3.14
Non-bonded contact	1671	NZ	LYS	201	290	CD	GLU	32	3.05
Non-bonded contact	1671	NZ	LYS	201	291	OE1	GLU	32	2.72
Non-bonded contact	1671	NZ	LYS	201	292	OE2	GLU	32	2.83
Non-bonded contact	1671	NZ	LYS	201	316	CD2	HIS	34	3.57
Non-bonded contact	1671	NZ	LYS	201	318	CE1	HIS	34	3.61
Non-bonded contact	1671	NZ	LYS	201	317	NE2	HIS	34	2.76
Non-bonded contact	1671	NZ	LYS	201	2639	NZ	LYS	276	3.88
Non-bonded contact	1864	CD	ARG	222	1085	ND2	ASN	111	3.84
Non-bonded contact	1865	NE	ARG	222	1089	O	ASN	111	3.39
Non-bonded contact	1865	NE	ARG	222	1083	CG	ASN	111	3.85
Non-bonded contact	1865	NE	ARG	222	1085	ND2	ASN	111	3.27
Non-bonded contact	1867	CZ	ARG	222	694	OE2	GLU	72	3.19
Non-bonded contact	1867	CZ	ARG	222	1089	O	ASN	111	3.49
Non-bonded contact	1868	NH1	ARG	222	694	OE2	GLU	72	2.87
Non-bonded contact	1871	NH2	ARG	222	692	CD	GLU	72	3.71
Non-bonded contact	1871	NH2	ARG	222	694	OE2	GLU	72	2.7
Non-bonded contact	1871	NH2	ARG	222	1088	C	ASN	111	3.72
Non-bonded contact	1871	NH2	ARG	222	1089	O	ASN	111	2.72
Non-bonded contact	1871	NH2	ARG	222	1094	CG	LYS	112	3.73
Non-bonded contact	1871	NH2	ARG	222	1095	CD	LYS	112	3.51
Non-bonded contact	1889	CG	PHE	224	327	ND2	ASN	35	3.61
Non-bonded contact	1890	CD1	PHE	224	327	ND2	ASN	35	3.26
Non-bonded contact	1890	CD1	PHE	224	1084	OD1	ASN	111	3.34
Non-bonded contact	1892	CE1	PHE	224	327	ND2	ASN	35	3.49
Non-bonded contact	1892	CE1	PHE	224	1083	CG	ASN	111	3.61
Non-bonded contact	1892	CE1	PHE	224	1084	OD1	ASN	111	2.97
Non-bonded contact	1918	CE1	PHE	227	317	NE2	HIS	34	3.62
Non-bonded contact	1920	CZ	PHE	227	318	CE1	HIS	34	3.6
Non-bonded contact	1920	CZ	PHE	227	317	NE2	HIS	34	3.55
Non-bonded contact	2117	CB	SER	249	1083	CG	ASN	111	3.72
Non-bonded contact	2117	CB	SER	249	1084	OD1	ASN	111	3.26
Non-bonded contact	2117	CB	SER	249	1085	ND2	ASN	111	3.4
Non-bonded contact	2118	OG	SER	249	1083	CG	ASN	111	3.77
Non-bonded contact	2118	OG	SER	249	1084	OD1	ASN	111	3.76
Non-bonded contact	2118	OG	SER	249	1085	ND2	ASN	111	2.95
Non-bonded contact	2134	CB	ARG	251	320	O	HIS	34	3.76
Non-bonded contact	2135	CG	ARG	251	323	CA	ASN	35	3.66
Non-bonded contact	2135	CG	ARG	251	325	CG	ASN	35	3.34
Non-bonded contact	2135	CG	ARG	251	326	OD1	ASN	35	3.08
Non-bonded contact	2135	CG	ARG	251	327	ND2	ASN	35	3.83
Non-bonded contact	2136	CD	ARG	251	326	OD1	ASN	35	3.4
Non-bonded contact	2139	CZ	ARG	251	326	OD1	ASN	35	3.78
Non-bonded contact	2139	CZ	ARG	251	340	O	THR	36	3.39
Non-bonded contact	2139	CZ	ARG	251	347	OE1	GLN	37	3.8
Non-bonded contact	2140	NH1	ARG	251	326	OD1	ASN	35	2.79
Non-bonded contact	2140	NH1	ARG	251	339	C	THR	36	3.81
Non-bonded contact	2140	NH1	ARG	251	340	O	THR	36	3.38
Non-bonded contact	2140	NH1	ARG	251	1051	O	VAL	108	3.12
Non-bonded contact	2140	NH1	ARG	251	1066	C	TRP	109	3.7
Non-bonded contact	2140	NH1	ARG	251	1067	O	TRP	109	3.04
Non-bonded contact	2143	NH2	ARG	251	340	O	THR	36	3.41
Non-bonded contact	2143	NH2	ARG	251	344	CB	GLN	37	3.51
Non-bonded contact	2143	NH2	ARG	251	346	CD	GLN	37	3.45
Non-bonded contact	2143	NH2	ARG	251	347	OE1	GLN	37	2.66
Non-bonded contact	2152	CG	ASN	252	320	O	HIS	34	3.52
Non-bonded contact	2153	OD1	ASN	252	320	O	HIS	34	3.07
Non-bonded contact	2154	ND2	ASN	252	311	CA	HIS	34	3.51
Non-bonded contact	2154	ND2	ASN	252	320	O	HIS	34	3.72
Non-bonded contact	2154	ND2	ASN	252	314	ND1	HIS	34	3.45
Non-bonded contact	2392	CB	THR	277	340	O	THR	36	3.42
Non-bonded contact	2393	OG1	THR	277	340	O	THR	36	2.85
Non-bonded contact	2395	CG2	THR	277	340	O	THR	36	3.61
Non-bonded contact	2395	CG2	THR	277	344	CB	GLN	37	3.89
Non-bonded contact	2395	CG2	THR	277	345	CG	GLN	37	3.83
Non-bonded contact	2395	CG2	THR	277	346	CD	GLN	37	3.83
Non-bonded contact	2608	O	GLN	299	348	NE2	GLN	37	3.56
Non-bonded contact	2600	CB	GLN	299	348	NE2	GLN	37	3.74
Non-bonded contact	2602	CD	GLN	299	348	NE2	GLN	37	3.71
Non-bonded contact	2603	OE1	GLN	299	346	CD	GLN	37	3.89
Non-bonded contact	2603	OE1	GLN	299	348	NE2	GLN	37	2.78
Non-bonded contact	2623	CD	GLU	301	345	CG	GLN	37	3.75
Non-bonded contact	2623	CD	GLU	301	353	N	ILE	38	3.5
Non-bonded contact	2624	OE1	GLU	301	343	CA	GLN	37	3.55
Non-bonded contact	2624	OE1	GLU	301	351	C	GLN	37	3.71
Non-bonded contact	2624	OE1	GLU	301	345	CG	GLN	37	3.83
Non-bonded contact	2624	OE1	GLU	301	353	N	ILE	38	2.91
Non-bonded contact	2624	OE1	GLU	301	356	CB	ILE	38	3.88
Non-bonded contact	2625	OE2	GLU	301	345	CG	GLN	37	3.51
Non-bonded contact	2625	OE2	GLU	301	353	N	ILE	38	3.3
Non-bonded contact	2625	OE2	GLU	301	355	CA	ILE	38	3.88
Non-bonded contact	2625	OE2	GLU	301	360	C	ILE	38	3.9
Non-bonded contact	2625	OE2	GLU	301	361	O	ILE	38	3.52
Non-bonded contact	2636	CE2	TYR	302	276	SG	CYS	30	3.79
Non-bonded contact	2638	OH	TYR	302	358	CG1	ILE	38	3.33
Non-bonded contact	2638	OH	TYR	302	359	CD1	ILE	38	3.42
Non-bonded contact	2856	ND2	ASN	323	348	NE2	GLN	37	3.6
Non-bonded contact	2875	NE	ARG	325	356	CB	ILE	38	3.66
Non-bonded contact	2877	CZ	ARG	325	361	O	ILE	38	3.81
Non-bonded contact	2877	CZ	ARG	325	356	CB	ILE	38	3.89
Non-bonded contact	2877	CZ	ARG	325	380	OG1	THR	40	3.46
Non-bonded contact	2878	NH1	ARG	325	380	OG1	THR	40	3.59
Non-bonded contact	2881	NH2	ARG	325	360	C	ILE	38	3.82
Non-bonded contact	2881	NH2	ARG	325	361	O	ILE	38	2.78
Non-bonded contact	2881	NH2	ARG	325	356	CB	ILE	38	3.78
Non-bonded contact	2881	NH2	ARG	325	380	OG1	THR	40	2.7
Non-bonded contact	4946	CD2	HIS	539	1565	OH	TYR	165	3.8
Non-bonded contact	4947	NE2	HIS	539	1565	OH	TYR	165	2.89
Non-bonded contact	5487	CD2	LEU	595	1599	OG	SER	169	3.77
Non-bonded contact	5661	C	LYS	613	1481	OH	TYR	155	3.76
Non-bonded contact	5662	O	LYS	613	1481	OH	TYR	155	3.44
Non-bonded contact	5653	CB	LYS	613	1481	OH	TYR	155	3.7
Non-bonded contact	5667	OG	SER	614	1479	CE2	TYR	155	3.05
Non-bonded contact	5667	OG	SER	614	1480	CZ	TYR	155	3.37
Non-bonded contact	5667	OG	SER	614	1481	OH	TYR	155	2.79
Non-bonded contact	5718	CE	LYS	619	1573	C	ALA	166	3.8
Non-bonded contact	5718	CE	LYS	619	1574	O	ALA	166	3.05
Non-bonded contact	5718	CE	LYS	619	1602	O	SER	169	3.7
Non-bonded contact	5718	CE	LYS	619	1599	OG	SER	169	3.84
Non-bonded contact	5718	CE	LYS	619	1608	CG1	ILE	170	3.59
Non-bonded contact	5719	NZ	LYS	619	1573	C	ALA	166	3.61
Non-bonded contact	5719	NZ	LYS	619	1574	O	ALA	166	2.64
Non-bonded contact	5719	NZ	LYS	619	1597	CA	SER	169	3.78
Non-bonded contact	5719	NZ	LYS	619	1601	C	SER	169	3.3
Non-bonded contact	5719	NZ	LYS	619	1602	O	SER	169	2.58
Non-bonded contact	5719	NZ	LYS	619	1598	CB	SER	169	3.3
Non-bonded contact	5719	NZ	LYS	619	1599	OG	SER	169	2.55
Non-bonded contact	5719	NZ	LYS	619	1608	CG1	ILE	170	3.61
Non-bonded contact	5905	CB	THR	638	1481	OH	TYR	155	3.44
Non-bonded contact	5906	OG1	THR	638	1480	CZ	TYR	155	3.76
Non-bonded contact	5906	OG1	THR	638	1481	OH	TYR	155	2.74
Non-bonded contact	5908	CG2	THR	638	1456	CG2	VAL	152	3.74
Non-bonded contact	5914	CB	GLU	639	1481	OH	TYR	155	3.84
Non-bonded contact	5915	CG	GLU	639	1742	OH	TYR	185	3.65
Non-bonded contact	5916	CD	GLU	639	1515	CB	THR	159	3.57
Non-bonded contact	5916	CD	GLU	639	1516	OG1	THR	159	3.24
Non-bonded contact	5916	CD	GLU	639	1742	OH	TYR	185	3.39
Non-bonded contact	5917	OE1	GLU	639	1479	CE2	TYR	155	3.3
Non-bonded contact	5917	OE1	GLU	639	1480	CZ	TYR	155	3.88
Non-bonded contact	5917	OE1	GLU	639	1515	CB	THR	159	3.11
Non-bonded contact	5917	OE1	GLU	639	1516	OG1	THR	159	2.87
Non-bonded contact	5917	OE1	GLU	639	1518	CG2	THR	159	3.43
Non-bonded contact	5918	OE2	GLU	639	1515	CB	THR	159	3.34
Non-bonded contact	5918	OE2	GLU	639	1516	OG1	THR	159	2.83
Non-bonded contact	5918	OE2	GLU	639	1740	CE2	TYR	185	3.16
Non-bonded contact	5918	OE2	GLU	639	1741	CZ	TYR	185	3.45
Non-bonded contact	5918	OE2	GLU	639	1742	OH	TYR	185	2.85
Non-bonded contact	5956	CZ	ARG	643	1545	O	ALA	163	3.71
Non-bonded contact	5957	NH1	ARG	643	1545	O	ALA	163	3.74
Non-bonded contact	5960	NH2	ARG	643	1542	CA	ALA	163	3.3
Non-bonded contact	5960	NH2	ARG	643	1544	C	ALA	163	3.47
Non-bonded contact	5960	NH2	ARG	643	1545	O	ALA	163	2.9
Non-bonded contact	5960	NH2	ARG	643	1543	CB	ALA	163	3.44
Non-bonded contact	5960	NH2	ARG	643	1572	CB	ALA	166	3.52
Non-bonded contact	5967	CA	PHE	644	4301	O	GLY	444	3.29
Non-bonded contact	5975	C	PHE	644	4300	C	GLY	444	3.8
Non-bonded contact	5975	C	PHE	644	4301	O	GLY	444	3.46
Non-bonded contact	5976	O	PHE	644	4300	C	GLY	444	3.66
Non-bonded contact	5976	O	PHE	644	4301	O	GLY	444	3.69
Non-bonded contact	5968	CB	PHE	644	4300	C	GLY	444	3.9
Non-bonded contact	5968	CB	PHE	644	4301	O	GLY	444	3.36
Non-bonded contact	5969	CG	PHE	644	4301	O	GLY	444	3.87
Non-bonded contact	5970	CD1	PHE	644	4301	O	GLY	444	3.4
Non-bonded contact	5970	CD1	PHE	644	4304	CA	PRO	445	3.61
Non-bonded contact	5970	CD1	PHE	644	4309	N	GLY	446	3.71
Non-bonded contact	5972	CE1	PHE	644	1644	CD2	PHE	174	3.89
Non-bonded contact	5972	CE1	PHE	644	1646	CE2	PHE	174	3.83
Non-bonded contact	5972	CE1	PHE	644	1647	CZ	PHE	174	3.87
Non-bonded contact	5973	CE2	PHE	644	1609	CD1	ILE	170	3.51
Non-bonded contact	5974	CZ	PHE	644	1609	CD1	ILE	170	3.53
Non-bonded contact	5974	CZ	PHE	644	1642	CG	PHE	174	3.82
Non-bonded contact	6091	CB	PHE	657	1738	CE1	TYR	185	3.64
Non-bonded contact	6091	CB	PHE	657	1742	OH	TYR	185	3.6
Non-bonded contact	6092	CG	PHE	657	1738	CE1	TYR	185	3.44
Non-bonded contact	6093	CD1	PHE	657	1737	CD1	TYR	185	3.87
Non-bonded contact	6093	CD1	PHE	657	1738	CE1	TYR	185	3.41
Non-bonded contact	6094	CD2	PHE	657	1455	CG1	VAL	152	3.72
Non-bonded contact	6096	CE2	PHE	657	1455	CG1	VAL	152	3.67
Non-bonded contact	6097	CZ	PHE	657	1769	CA	VAL	189	3.74
Non-bonded contact	6097	CZ	PHE	657	1770	CB	VAL	189	3.69
Non-bonded contact	6097	CZ	PHE	657	1772	CG2	VAL	189	3.81
Non-bonded contact	6112	CG	ASN	659	1739	CD2	TYR	185	3.76
Non-bonded contact	6113	OD1	ASN	659	1735	CB	TYR	185	3.63
Non-bonded contact	6113	OD1	ASN	659	1736	CG	TYR	185	3.18
Non-bonded contact	6113	OD1	ASN	659	1737	CD1	TYR	185	3.51
Non-bonded contact	6113	OD1	ASN	659	1739	CD2	TYR	185	3.32
Non-bonded contact	6113	OD1	ASN	659	1738	CE1	TYR	185	3.9
Non-bonded contact	6113	OD1	ASN	659	1740	CE2	TYR	185	3.72
Non-bonded contact	6114	ND2	ASN	659	1739	CD2	TYR	185	3.61
Non-bonded contact	6114	ND2	ASN	659	1740	CE2	TYR	185	3.47
Non-bonded contact	6147	CB	ASN	662	4710	CG	PRO	487	3.81
Non-bonded contact	6149	OD1	ASN	662	1672	CG1	VAL	177	3.87
Non-bonded contact	6150	ND2	ASN	662	1672	CG1	VAL	177	3.44
Non-bonded contact	6161	OE1	GLU	663	1643	CD1	PHE	174	3.5
Non-bonded contact	6161	OE1	GLU	663	1645	CE1	PHE	174	3.79
Non-bonded contact	6161	OE1	GLU	663	1672	CG1	VAL	177	3.83

## Sheet: Supplementary Table 2
Supplementary Table 2. List of atom-atom interaction between TLR3-NiV_2 vaccine construct interfaces using PDBsum server.
Bonds	TLR3 Atom No.	TLR3 Atom name	TLR3 Residue name	TLR3 Residue No.	Vaccine Atom No.	Vaccine Atom name	Vaccine Residue name	Vaccine Residue no.	Distance (Å)
H-bond	1760	NZ	LYS	210	3952	O	SER	404	2.64
H-bond	2273	ND2	ASN	265	2934	OE2	GLU	297	3.12
H-bond	2282	OG1	THR	266	3133	NH1	ARG	319	2.67
H-bond	2779	OG	SER	315	2565	NH2	ARG	261	2.82
H-bond	2788	ND1	HIS	316	2815	OE2	GLU	286	3.1
H-bond	3122	NE1	TRP	353	1828	O	PHE	190	2.9
H-bond	3304	OG	SER	372	1225	O	ARG	129	2.76
H-bond	3314	ND2	ASN	373	1230	O	GLY	130	2.98
H-bond	3571	OE1	GLU	399	1276	NZ	LYS	135	2.5
H-bond	4091	NH2	ARG	453	1629	OE2	GLU	169	2.77
Salt-bridge	2788	ND1	HIS	316	2815	OE2	GLU	286	3.1
Salt-bridge	3572	OE2	GLU	399	1218	NH1	ARG	129	2.79
Salt-bridge	3571	OE1	GLU	399	1276	NZ	LYS	135	2.5
Salt-bridge	4091	NH2	ARG	453	1628	OE1	GLU	169	2.77
Non-bonded contact	1758	CD	LYS	210	3952	O	SER	404	3.34
Non-bonded contact	1759	CE	LYS	210	3952	O	SER	404	3.24
Non-bonded contact	1760	NZ	LYS	210	3951	C	SER	404	3.79
Non-bonded contact	1760	NZ	LYS	210	3952	O	SER	404	2.64
Non-bonded contact	1968	OE1	GLN	232	3952	O	SER	404	3.75
Non-bonded contact	2247	CG2	THR	262	3185	O	ILE	323	3.87
Non-bonded contact	2262	CB	SER	264	3182	CG1	ILE	323	3.88
Non-bonded contact	2262	CB	SER	264	3183	CD1	ILE	323	3.69
Non-bonded contact	2271	CG	ASN	265	3132	CZ	ARG	319	3.65
Non-bonded contact	2271	CG	ASN	265	3136	NH2	ARG	319	3.5
Non-bonded contact	2272	OD1	ASN	265	3128	CG	ARG	319	3.87
Non-bonded contact	2272	OD1	ASN	265	3130	NE	ARG	319	3.4
Non-bonded contact	2272	OD1	ASN	265	3132	CZ	ARG	319	2.84
Non-bonded contact	2272	OD1	ASN	265	3133	NH1	ARG	319	2.99
Non-bonded contact	2272	OD1	ASN	265	3136	NH2	ARG	319	2.99
Non-bonded contact	2273	ND2	ASN	265	2931	CG	GLU	297	3.43
Non-bonded contact	2273	ND2	ASN	265	2932	CD	GLU	297	3.5
Non-bonded contact	2273	ND2	ASN	265	2934	OE2	GLU	297	3.12
Non-bonded contact	2273	ND2	ASN	265	3130	NE	ARG	319	3.86
Non-bonded contact	2273	ND2	ASN	265	3132	CZ	ARG	319	3.81
Non-bonded contact	2273	ND2	ASN	265	3136	NH2	ARG	319	3.56
Non-bonded contact	2281	CB	THR	266	3133	NH1	ARG	319	3.85
Non-bonded contact	2281	CB	THR	266	3136	NH2	ARG	319	3.8
Non-bonded contact	2282	OG1	THR	266	3132	CZ	ARG	319	3.44
Non-bonded contact	2282	OG1	THR	266	3133	NH1	ARG	319	2.67
Non-bonded contact	2282	OG1	THR	266	3136	NH2	ARG	319	3.35
Non-bonded contact	2284	CG2	THR	266	3136	NH2	ARG	319	3.35
Non-bonded contact	2314	CD2	LEU	269	2936	O	GLU	297	3.65
Non-bonded contact	2314	CD2	LEU	269	2974	CB	ALA	301	3.71
Non-bonded contact	2501	CB	VAL	288	3185	O	ILE	323	3.52
Non-bonded contact	2502	CG1	VAL	288	3176	O	TRP	322	3.01
Non-bonded contact	2502	CG1	VAL	288	3179	CA	ILE	323	3.77
Non-bonded contact	2502	CG1	VAL	288	3184	C	ILE	323	3.65
Non-bonded contact	2502	CG1	VAL	288	3185	O	ILE	323	3.45
Non-bonded contact	2503	CG2	VAL	288	3185	O	ILE	323	3.47
Non-bonded contact	2503	CG2	VAL	288	3198	O	GLY	325	3.7
Non-bonded contact	2525	ND2	ASN	291	2511	CD2	LEU	257	3.48
Non-bonded contact	2525	ND2	ASN	291	3165	CG	TRP	322	3.54
Non-bonded contact	2525	ND2	ASN	291	3169	CD1	TRP	322	3.66
Non-bonded contact	2525	ND2	ASN	291	3166	CD2	TRP	322	3.23
Non-bonded contact	2525	ND2	ASN	291	3170	NE1	TRP	322	3.5
Non-bonded contact	2525	ND2	ASN	291	3167	CE2	TRP	322	3.22
Non-bonded contact	2525	ND2	ASN	291	3168	CE3	TRP	322	3.75
Non-bonded contact	2525	ND2	ASN	291	3172	CZ2	TRP	322	3.73
Non-bonded contact	2534	CG	ASP	292	2895	CG	LYS	294	3.87
Non-bonded contact	2534	CG	ASP	292	2896	CD	LYS	294	3.43
Non-bonded contact	2535	OD1	ASP	292	2896	CD	LYS	294	3.24
Non-bonded contact	2536	OD2	ASP	292	2855	CB	SER	290	3.31
Non-bonded contact	2536	OD2	ASP	292	2895	CG	LYS	294	3.62
Non-bonded contact	2536	OD2	ASP	292	2896	CD	LYS	294	3.42
Non-bonded contact	2562	CB	ALA	295	2896	CD	LYS	294	3.5
Non-bonded contact	2576	CZ2	TRP	296	2930	CB	GLU	297	3.67
Non-bonded contact	2577	CZ3	TRP	296	2941	OG1	THR	298	3.19
Non-bonded contact	2578	CH2	TRP	296	2893	CA	LYS	294	3.75
Non-bonded contact	2578	CH2	TRP	296	2902	C	LYS	294	3.74
Non-bonded contact	2578	CH2	TRP	296	2903	O	LYS	294	3.14
Non-bonded contact	2578	CH2	TRP	296	2894	CB	LYS	294	3.76
Non-bonded contact	2578	CH2	TRP	296	2937	N	THR	298	3.81
Non-bonded contact	2578	CH2	TRP	296	2941	OG1	THR	298	3.36
Non-bonded contact	2745	CB	HIS	312	3205	O	PRO	326	3.82
Non-bonded contact	2747	ND1	HIS	312	3205	O	PRO	326	3.57
Non-bonded contact	2747	ND1	HIS	312	3208	CA	GLY	327	3.78
Non-bonded contact	2770	CE1	PHE	314	3240	CZ	ARG	331	3.86
Non-bonded contact	2770	CE1	PHE	314	3244	NH2	ARG	331	3.54
Non-bonded contact	2771	CE2	PHE	314	3176	O	TRP	322	3.47
Non-bonded contact	2772	CZ	PHE	314	3176	O	TRP	322	3.4
Non-bonded contact	2772	CZ	PHE	314	3240	CZ	ARG	331	3.69
Non-bonded contact	2772	CZ	PHE	314	3241	NH1	ARG	331	3.59
Non-bonded contact	2772	CZ	PHE	314	3244	NH2	ARG	331	3.43
Non-bonded contact	2778	CB	SER	315	2565	NH2	ARG	261	3.42
Non-bonded contact	2779	OG	SER	315	2561	CZ	ARG	261	3.64
Non-bonded contact	2779	OG	SER	315	2562	NH1	ARG	261	3.58
Non-bonded contact	2779	OG	SER	315	2565	NH2	ARG	261	2.82
Non-bonded contact	2787	CG	HIS	316	2856	OG	SER	290	3.76
Non-bonded contact	2788	ND1	HIS	316	2813	CD	GLU	286	3.46
Non-bonded contact	2788	ND1	HIS	316	2814	OE1	GLU	286	3.11
Non-bonded contact	2788	ND1	HIS	316	2815	OE2	GLU	286	3.1
Non-bonded contact	2790	CD2	HIS	316	2855	CB	SER	290	3.43
Non-bonded contact	2790	CD2	HIS	316	2856	OG	SER	290	3.26
Non-bonded contact	2792	CE1	HIS	316	2816	C	GLU	286	3.89
Non-bonded contact	2792	CE1	HIS	316	2817	O	GLU	286	3.56
Non-bonded contact	2792	CE1	HIS	316	2813	CD	GLU	286	3.44
Non-bonded contact	2792	CE1	HIS	316	2814	OE1	GLU	286	3.1
Non-bonded contact	2792	CE1	HIS	316	2815	OE2	GLU	286	3.36
Non-bonded contact	2792	CE1	HIS	316	2856	OG	SER	290	3.53
Non-bonded contact	2791	NE2	HIS	316	2855	CB	SER	290	3.34
Non-bonded contact	2791	NE2	HIS	316	2856	OG	SER	290	3.11
Non-bonded contact	2819	CD2	HIS	319	2898	NZ	LYS	294	3.01
Non-bonded contact	2821	CE1	HIS	319	2822	CG	LYS	287	3.65
Non-bonded contact	2821	CE1	HIS	319	2868	CE2	TYR	291	3.6
Non-bonded contact	2820	NE2	HIS	319	2867	CD2	TYR	291	3.71
Non-bonded contact	2820	NE2	HIS	319	2868	CE2	TYR	291	3.1
Non-bonded contact	2820	NE2	HIS	319	2869	CZ	TYR	291	3.82
Non-bonded contact	2820	NE2	HIS	319	2870	OH	TYR	291	3.84
Non-bonded contact	2820	NE2	HIS	319	2897	CE	LYS	294	3.88
Non-bonded contact	2820	NE2	HIS	319	2898	NZ	LYS	294	2.84
Non-bonded contact	2841	CB	PHE	322	1844	CG	PRO	192	3.67
Non-bonded contact	2842	CG	PHE	322	1856	CE1	HIS	193	3.74
Non-bonded contact	2842	CG	PHE	322	1855	NE2	HIS	193	3.68
Non-bonded contact	2843	CD1	PHE	322	1856	CE1	HIS	193	3.64
Non-bonded contact	2843	CD1	PHE	322	1855	NE2	HIS	193	3.2
Non-bonded contact	2844	CD2	PHE	322	1843	CB	PRO	192	3.8
Non-bonded contact	2844	CD2	PHE	322	1844	CG	PRO	192	3.68
Non-bonded contact	2845	CE1	PHE	322	1855	NE2	HIS	193	3.28
Non-bonded contact	2847	CZ	PHE	322	1855	NE2	HIS	193	3.8
Non-bonded contact	3007	OE1	GLN	336	4288	NH2	ARG	441	3.38
Non-bonded contact	3076	CE1	PHE	349	2784	CE1	PHE	283	3.88
Non-bonded contact	3076	CE1	PHE	349	2786	CZ	PHE	283	3.47
Non-bonded contact	3078	CZ	PHE	349	2786	CZ	PHE	283	3.64
Non-bonded contact	3112	O	GLN	352	1822	CD1	PHE	190	3.9
Non-bonded contact	3112	O	GLN	352	1824	CE1	PHE	190	3.31
Non-bonded contact	3104	CB	GLN	352	1824	CE1	PHE	190	3.8
Non-bonded contact	3107	OE1	GLN	352	1820	CB	PHE	190	3.84
Non-bonded contact	3107	OE1	GLN	352	1821	CG	PHE	190	3.19
Non-bonded contact	3107	OE1	GLN	352	1822	CD1	PHE	190	3.28
Non-bonded contact	3107	OE1	GLN	352	1823	CD2	PHE	190	3.34
Non-bonded contact	3107	OE1	GLN	352	1824	CE1	PHE	190	3.46
Non-bonded contact	3107	OE1	GLN	352	1825	CE2	PHE	190	3.52
Non-bonded contact	3107	OE1	GLN	352	1826	CZ	PHE	190	3.56
Non-bonded contact	3107	OE1	GLN	352	2782	CD1	PHE	283	3.6
Non-bonded contact	3107	OE1	GLN	352	2784	CE1	PHE	283	3.37
Non-bonded contact	3121	CD1	TRP	353	1828	O	PHE	190	3.57
Non-bonded contact	3121	CD1	TRP	353	1841	CD	PRO	192	3.67
Non-bonded contact	3122	NE1	TRP	353	1828	O	PHE	190	2.9
Non-bonded contact	3126	CH2	TRP	353	2815	OE2	GLU	286	3.67
Non-bonded contact	3143	CD	LYS	355	1793	CD2	HIS	187	3.9
Non-bonded contact	3143	CD	LYS	355	1794	NE2	HIS	187	3.67
Non-bonded contact	3144	CE	LYS	355	1793	CD2	HIS	187	3.47
Non-bonded contact	3144	CE	LYS	355	1794	NE2	HIS	187	3.75
Non-bonded contact	3144	CE	LYS	355	1824	CE1	PHE	190	3.49
Non-bonded contact	3145	NZ	LYS	355	1824	CE1	PHE	190	3.22
Non-bonded contact	3303	CB	SER	372	1225	O	ARG	129	3.25
Non-bonded contact	3303	CB	SER	372	1236	CG1	ILE	131	3.82
Non-bonded contact	3304	OG	SER	372	1224	C	ARG	129	3.86
Non-bonded contact	3304	OG	SER	372	1225	O	ARG	129	2.76
Non-bonded contact	3304	OG	SER	372	1212	CB	ARG	129	3.87
Non-bonded contact	3314	ND2	ASN	373	1230	O	GLY	130	2.98
Non-bonded contact	3346	CG2	THR	376	1753	CD1	PHE	183	3.88
Non-bonded contact	3346	CG2	THR	376	1755	CE1	PHE	183	3.68
Non-bonded contact	3349	N	GLY	377	1755	CE1	PHE	183	3.7
Non-bonded contact	3349	N	GLY	377	1757	CZ	PHE	183	3.78
Non-bonded contact	3351	CA	GLY	377	1755	CE1	PHE	183	3.87
Non-bonded contact	3351	CA	GLY	377	1757	CZ	PHE	183	3.59
Non-bonded contact	3351	CA	GLY	377	1826	CZ	PHE	190	3.88
Non-bonded contact	3367	CG2	ILE	379	1756	CE2	PHE	183	3.53
Non-bonded contact	3367	CG2	ILE	379	1757	CZ	PHE	183	3.87
Non-bonded contact	3369	CD1	ILE	379	1794	NE2	HIS	187	3.44
Non-bonded contact	3569	CG	GLU	399	1218	NH1	ARG	129	3.53
Non-bonded contact	3570	CD	GLU	399	1218	NH1	ARG	129	3
Non-bonded contact	3570	CD	GLU	399	1276	NZ	LYS	135	2.86
Non-bonded contact	3571	OE1	GLU	399	1218	NH1	ARG	129	3.48
Non-bonded contact	3571	OE1	GLU	399	1237	CD1	ILE	131	3.46
Non-bonded contact	3571	OE1	GLU	399	1275	CE	LYS	135	3.7
Non-bonded contact	3571	OE1	GLU	399	1276	NZ	LYS	135	2.5
Non-bonded contact	3572	OE2	GLU	399	1180	CE1	TYR	126	3.71
Non-bonded contact	3572	OE2	GLU	399	1217	CZ	ARG	129	3.78
Non-bonded contact	3572	OE2	GLU	399	1218	NH1	ARG	129	2.79
Non-bonded contact	3572	OE2	GLU	399	1275	CE	LYS	135	3.82
Non-bonded contact	3572	OE2	GLU	399	1276	NZ	LYS	135	2.66
Non-bonded contact	3601	CG2	VAL	402	1717	CD1	ILE	179	3.88
Non-bonded contact	3630	CB	HIS	406	1754	CD2	PHE	183	3.82
Non-bonded contact	3631	CG	HIS	406	1754	CD2	PHE	183	3.58
Non-bonded contact	3631	CG	HIS	406	1756	CE2	PHE	183	3.7
Non-bonded contact	3632	ND1	HIS	406	1752	CG	PHE	183	3.73
Non-bonded contact	3632	ND1	HIS	406	1754	CD2	PHE	183	3.85
Non-bonded contact	3634	CD2	HIS	406	1756	CE2	PHE	183	3.55
Non-bonded contact	3634	CD2	HIS	406	1757	CZ	PHE	183	3.63
Non-bonded contact	3636	CE1	HIS	406	1753	CD1	PHE	183	3.75
Non-bonded contact	3635	NE2	HIS	406	1755	CE1	PHE	183	3.67
Non-bonded contact	3635	NE2	HIS	406	1757	CZ	PHE	183	3.71
Non-bonded contact	3863	CZ3	TRP	429	1689	CA	ILE	176	3.7
Non-bonded contact	3863	CZ3	TRP	429	1692	CG1	ILE	176	3.75
Non-bonded contact	3864	CH2	TRP	429	1684	CG2	THR	175	3.54
Non-bonded contact	4087	CZ	ARG	453	1627	CD	GLU	169	3.47
Non-bonded contact	4087	CZ	ARG	453	1628	OE1	GLU	169	3.78
Non-bonded contact	4087	CZ	ARG	453	1629	OE2	GLU	169	3.2
Non-bonded contact	4088	NH1	ARG	453	1627	CD	GLU	169	2.95
Non-bonded contact	4088	NH1	ARG	453	1628	OE1	GLU	169	2.88
Non-bonded contact	4088	NH1	ARG	453	1629	OE2	GLU	169	2.8
Non-bonded contact	4091	NH2	ARG	453	1626	CG	GLU	169	3.61
Non-bonded contact	4091	NH2	ARG	453	1627	CD	GLU	169	3.24
Non-bonded contact	4091	NH2	ARG	453	1629	OE2	GLU	169	2.77
Non-bonded contact	2843	CD1	PHE	322	3952	O	SER	404	3.34
Non-bonded contact	2843	CD1	PHE	322	3952	O	SER	404	3.24
Non-bonded contact	2844	CD2	PHE	322	3951	C	SER	404	3.79
Non-bonded contact	2844	CD2	PHE	322	3952	O	SER	404	2.64
Non-bonded contact	2845	CE1	PHE	322	3952	O	SER	404	3.75
Non-bonded contact	2847	CZ	PHE	322	3185	O	ILE	323	3.87
Non-bonded contact	3007	OE1	GLN	336	3182	CG1	ILE	323	3.88
Non-bonded contact	3076	CE1	PHE	349	3183	CD1	ILE	323	3.69
Non-bonded contact	3076	CE1	PHE	349	3132	CZ	ARG	319	3.65
Non-bonded contact	3078	CZ	PHE	349	3136	NH2	ARG	319	3.5
Non-bonded contact	3112	O	GLN	352	3128	CG	ARG	319	3.87
Non-bonded contact	3112	O	GLN	352	3130	NE	ARG	319	3.4
Non-bonded contact	3104	CB	GLN	352	3132	CZ	ARG	319	2.84
Non-bonded contact	3107	OE1	GLN	352	3133	NH1	ARG	319	2.99
Non-bonded contact	3107	OE1	GLN	352	3136	NH2	ARG	319	2.99
Non-bonded contact	3107	OE1	GLN	352	2931	CG	GLU	297	3.43
Non-bonded contact	3107	OE1	GLN	352	2932	CD	GLU	297	3.5
Non-bonded contact	3107	OE1	GLN	352	2934	OE2	GLU	297	3.12
Non-bonded contact	3107	OE1	GLN	352	3130	NE	ARG	319	3.86
Non-bonded contact	3107	OE1	GLN	352	3132	CZ	ARG	319	3.81
Non-bonded contact	3107	OE1	GLN	352	3136	NH2	ARG	319	3.56
Non-bonded contact	3107	OE1	GLN	352	3133	NH1	ARG	319	3.85
Non-bonded contact	3121	CD1	TRP	353	3136	NH2	ARG	319	3.8
Non-bonded contact	3121	CD1	TRP	353	3132	CZ	ARG	319	3.44
Non-bonded contact	3122	NE1	TRP	353	3133	NH1	ARG	319	2.67
Non-bonded contact	3126	CH2	TRP	353	3136	NH2	ARG	319	3.35
Non-bonded contact	3143	CD	LYS	355	3136	NH2	ARG	319	3.35
Non-bonded contact	3143	CD	LYS	355	2936	O	GLU	297	3.65
Non-bonded contact	3144	CE	LYS	355	2974	CB	ALA	301	3.71
Non-bonded contact	3144	CE	LYS	355	3185	O	ILE	323	3.52
Non-bonded contact	3144	CE	LYS	355	3176	O	TRP	322	3.01
Non-bonded contact	3145	NZ	LYS	355	3179	CA	ILE	323	3.77
Non-bonded contact	3303	CB	SER	372	3184	C	ILE	323	3.65
Non-bonded contact	3303	CB	SER	372	3185	O	ILE	323	3.45
Non-bonded contact	3304	OG	SER	372	3185	O	ILE	323	3.47
Non-bonded contact	3304	OG	SER	372	3198	O	GLY	325	3.7
Non-bonded contact	3304	OG	SER	372	2511	CD2	LEU	257	3.48
Non-bonded contact	3314	ND2	ASN	373	3165	CG	TRP	322	3.54
Non-bonded contact	3346	CG2	THR	376	3169	CD1	TRP	322	3.66
Non-bonded contact	3346	CG2	THR	376	3166	CD2	TRP	322	3.23
Non-bonded contact	3349	N	GLY	377	3170	NE1	TRP	322	3.5
Non-bonded contact	3349	N	GLY	377	3167	CE2	TRP	322	3.22
Non-bonded contact	3351	CA	GLY	377	3168	CE3	TRP	322	3.75
Non-bonded contact	3351	CA	GLY	377	3172	CZ2	TRP	322	3.73
Non-bonded contact	3351	CA	GLY	377	2895	CG	LYS	294	3.87
Non-bonded contact	3367	CG2	ILE	379	2896	CD	LYS	294	3.43
Non-bonded contact	3367	CG2	ILE	379	2896	CD	LYS	294	3.24
Non-bonded contact	3369	CD1	ILE	379	2855	CB	SER	290	3.31
Non-bonded contact	3569	CG	GLU	399	2895	CG	LYS	294	3.62
Non-bonded contact	3570	CD	GLU	399	2896	CD	LYS	294	3.42
Non-bonded contact	3570	CD	GLU	399	2896	CD	LYS	294	3.5
Non-bonded contact	3571	OE1	GLU	399	2930	CB	GLU	297	3.67
Non-bonded contact	3571	OE1	GLU	399	2941	OG1	THR	298	3.19
Non-bonded contact	3571	OE1	GLU	399	2893	CA	LYS	294	3.75
Non-bonded contact	3571	OE1	GLU	399	2902	C	LYS	294	3.74
Non-bonded contact	3572	OE2	GLU	399	2903	O	LYS	294	3.14
Non-bonded contact	3572	OE2	GLU	399	2894	CB	LYS	294	3.76
Non-bonded contact	3572	OE2	GLU	399	2937	N	THR	298	3.81
Non-bonded contact	3572	OE2	GLU	399	2941	OG1	THR	298	3.36
Non-bonded contact	3572	OE2	GLU	399	3205	O	PRO	326	3.82
Non-bonded contact	3601	CG2	VAL	402	3205	O	PRO	326	3.57
Non-bonded contact	3630	CB	HIS	406	3208	CA	GLY	327	3.78
Non-bonded contact	3631	CG	HIS	406	3240	CZ	ARG	331	3.86
Non-bonded contact	3631	CG	HIS	406	3244	NH2	ARG	331	3.54
Non-bonded contact	3632	ND1	HIS	406	3176	O	TRP	322	3.47
Non-bonded contact	3632	ND1	HIS	406	3176	O	TRP	322	3.4
Non-bonded contact	3634	CD2	HIS	406	3240	CZ	ARG	331	3.69
Non-bonded contact	3634	CD2	HIS	406	3241	NH1	ARG	331	3.59
Non-bonded contact	3636	CE1	HIS	406	3244	NH2	ARG	331	3.43
Non-bonded contact	3635	NE2	HIS	406	2565	NH2	ARG	261	3.42
Non-bonded contact	3635	NE2	HIS	406	2561	CZ	ARG	261	3.64
Non-bonded contact	3863	CZ3	TRP	429	2562	NH1	ARG	261	3.58
Non-bonded contact	3863	CZ3	TRP	429	2565	NH2	ARG	261	2.82
Non-bonded contact	3864	CH2	TRP	429	2856	OG	SER	290	3.76
Non-bonded contact	4087	CZ	ARG	453	2813	CD	GLU	286	3.46
Non-bonded contact	4087	CZ	ARG	453	2814	OE1	GLU	286	3.11
Non-bonded contact	4087	CZ	ARG	453	2815	OE2	GLU	286	3.1
Non-bonded contact	4088	NH1	ARG	453	2855	CB	SER	290	3.43
Non-bonded contact	4088	NH1	ARG	453	2856	OG	SER	290	3.26
Non-bonded contact	4088	NH1	ARG	453	2816	C	GLU	286	3.89
Non-bonded contact	4091	NH2	ARG	453	2817	O	GLU	286	3.56
Non-bonded contact	4091	NH2	ARG	453	2813	CD	GLU	286	3.44
Non-bonded contact	4091	NH2	ARG	453	2814	OE1	GLU	286	3.1
Non-bonded contact	2843	CD1	PHE	322	2815	OE2	GLU	286	3.36
Non-bonded contact	2843	CD1	PHE	322	2856	OG	SER	290	3.53
Non-bonded contact	2844	CD2	PHE	322	2855	CB	SER	290	3.34
Non-bonded contact	2844	CD2	PHE	322	2856	OG	SER	290	3.11
Non-bonded contact	2845	CE1	PHE	322	2898	NZ	LYS	294	3.01
Non-bonded contact	2847	CZ	PHE	322	2822	CG	LYS	287	3.65
Non-bonded contact	3007	OE1	GLN	336	2868	CE2	TYR	291	3.6
Non-bonded contact	3076	CE1	PHE	349	2867	CD2	TYR	291	3.71
Non-bonded contact	3076	CE1	PHE	349	2868	CE2	TYR	291	3.1
Non-bonded contact	3078	CZ	PHE	349	2869	CZ	TYR	291	3.82
Non-bonded contact	3112	O	GLN	352	2870	OH	TYR	291	3.84
Non-bonded contact	3112	O	GLN	352	2897	CE	LYS	294	3.88
Non-bonded contact	3104	CB	GLN	352	2898	NZ	LYS	294	2.84
Non-bonded contact	3107	OE1	GLN	352	1844	CG	PRO	192	3.67
